# Supplementary material for: Non-Destructive Analysis of the Internal Anatomical Structures of Mosquito Specimens Using Optical Coherence Tomography
Source: Sensors (Basel). 2017 Aug 17;17(8):1897. doi: 10.3390/s17081897 (PMC5580080; doi:10.3390/s17081897)
Supplement: Supplementary file 1 [file sensors-17-01897-s001.zip]

Archive with 1 entries (1 files):
- sensors-216735-supplementary.mp4
